# Supplementary material for: Combining Contamination Indices and Multivariate Statistical Analysis for Metal Pollution Evaluation during the Last Century in Lacustrine Sediments of Lacu Sărat Lake, Romania
Source: Int J Environ Res Public Health. 2023 Jan 11;20(2):1342. doi: 10.3390/ijerph20021342 (PMC9858634; doi:10.3390/ijerph20021342)
Supplement: Supplementary file 1 [file ijerph-20-01342-s001.zip]

Archive with 1 entries (1 files):
- ijerph-2134769-supplementary.pdf
